# Supplementary material for: Vein depth and diameter as predictive indicators of visibility and palpability during venipuncture in healthy volunteers
Source: PLoS One. 2025 May 9;20(5):e0323367. doi: 10.1371/journal.pone.0323367 (PMC12064190; doi:10.1371/journal.pone.0323367)
Supplement: S1 File — (XLSX) [file pone.0323367.s001.xlsx]

## Sheet: Raw data
ID	age	height	weight	side	vein	visibility	palpability	vein depth	vein diameter
1	23	173.9	74.3	1	1	0	1	1.54231	4.79376
2	22	155.5	48.3	1	0	0	1	1.15383	1.88568
3	29	173.2	56.4	1	1	0	0	1.23697	3.03493
4	22	158	50.5	1	0	0	1	1.33565	2.45027
5	23	156.5	53.1	1	1	0	1	2.27845	3.20747
6	22	164.5	55.8	1	1	0	1	0.854649	2.19582
7	22	157.8	51.8	1	0	0	1	1.31375	2.56861
8	22	154.5	50.8	0	0	0	1	1.50171	3.41831
9	20	155.8	53.5	1	1	0	0	1.19421	4.57485
10	23	166.6	55.6	1	0	0	0	1.2621	3.25715
11	23	169.2	88.2	1	0	0	0	1.20191	5.2477
12	23	151.5	46.4	1	2	0	1	1.66723	2.60573
13	24	170.7	65.1	1	2	0	0	0.909969	4.0644
14	24	154.5	51.2	1	0	0	1	1.6659	3.33925
15	21	171	56	1	0	0	1	1.536	2.19362
16	22	160.4	50.8	1	1	0	1	0.89094	2.61982
17	22	158.7	52.8	1	0	0	1	2.14855	2.9134
18	21	162.4	53.4	0	0	1	1	2.25546	2.36314
19	20	147.5	48	1	1	1	1	1.72974	6.82696
20	20	155.3	51	1	1	0	1	1.16656	3.88952
21	21	164.5	54.9	1	0	0	0	1.94857	3.28959
22	19	173.3	58.8	1	0	0	1	2.36558	1.56135
23	21	158.3	52.5	1	0	0	1	1.32224	3.48673
24	20	156.8	56.7	1	0	0	1	1.59345	1.18205
25	21	152.3	54.7	1	1	0	0	1.20463	3.513
26	21	157.1	56.4	0	1	0	1	1.54309	2.47832
27	19	157.8	51.4	1	1	0	1	2.91547	4.16662
28	19	159.5	77.9	1	1	1	1	7.02835	4.96101
29	21	167.5	52	1	1	1	1	2.63999	3.46776
30	20	169.2	58.8	0	1	0	1	1.19838	2.55363
31	20	161	46.3	1	1	0	1	1.34509	3.25219
32	27	166	58.2	0	1	0	0	1.373	4.52237
33	21	144.6	40.6	0	0	0	1	1.6898	2.92484
34	20	150.3	47.5	1	2	0	1	1.63882	3.21515
35	19	165.8	49.1	1	1	0	1	1.84207	2.93326
36	20	157.1	55.3	1	2	0	1	1.06323	2.12248
37	20	167.3	54.3	0	0	0	1	1.18563	3.20852
38	19	153.5	45	1	1	0	0	1.6535	1.79237
39	22	164.6	49.5	0	0	0	1	1.22971	1.81005
40	19	162.5	55.5	0	1	0	1	1.73682	3.93059
41	20	160.3	47.3	1	1	0	1	2.46517	2.88317
42	20	157.4	45.9	0	0	0	0	1.18679	2.57614
43	21	162.8	47.6	0	1	0	1	1.64087	3.65127
44	19	164	64.2	0	1	0	1	1.43581	4.03627
45	33	177	80.1	1	0	0	1	1.10002	3.25193
46	20	163.5	56.2	0	2	0	1	1.80948	3.09918
47	21	159.8	51.3	1	1	0	1	1.53761	3.23697
48	19	158.4	53.6	1	1	1	1	2.54723	2.88819
49	21	146.9	46.7	1	0	0	0	1.33299	3.15805
50	20	161.1	51	1	1	0	1	0.848907	3.6546
51	22	160.7	63.8	1	0	0	1	1.19551	4.35525
52	19	160.4	56.2	1	0	0	1	2.12542	2.87127
53	19	163.9	58	1	1	1	1	4.58511	4.89154
54	20	164.4	47.1	1	1	0	1	2.21199	2.6198
55	20	153.1	43.8	0	2	0	0	0.916192	3.47225
56	20	155.1	51.3	1	0	0	0	1.52339	2.54056
57	19	155.5	53.9	1	1	1	1	2.15046	5.51242
58	22	154.5	46.5	1	1	1	1	2.59555	2.25304
59	21	148.5	50.3	1	0	0	1	2.39607	3.57784
60	19	158	45.1	1	1	0	0	1.2372	3.71259
61	19	162.9	49.8	1	1	1	1	2.24742	2.27542
62	19	161.4	60.2	1	2	0	1	3.45829	2.33843
63	20	157.7	41.8	1	1	0	1	3.52277	1.30843
64	19	154	45.9	1	2	0	1	1.98011	2.71933
65	21	148.6	42.1	1	1	0	0	1.58146	4.00184
66	20	156.5	50.7	1	2	0	1	1.38556	2.33651
67	21	162.9	68.3	1	0	0	1	1.45338	3.21535
68	20	149	47.6	1	1	1	1	1.92732	3.97278
69	19	152.7	41.1	0	0	0	1	2.11626	2.68046
70	19	149	45.6	1	0	0	1	0.949703	2.63075
71	28	171	59.4	1	0	0	1	2.66923	2.13579
72	20	166.8	61.8	0	2	0	0	1.33843	2.85865
73	21	164.7	61.9	1	0	0	0	1.13903	3.65663
74	19	158.5	54.9	1	1	0	1	1.58189	4.6855
75	20	172.5	51.4	0	0	0	1	1.11549	2.95088
76	20	173.2	90.5	0	1	0	0	2.1649	4.52869
77	21	167	59.3	0	1	0	0	1.53485	4.02663
78	22	168	64.3	1	1	0	1	1.54736	5.82945
79	19	152	42.9	1	1	0	1	1.55073	2.49841
80	20	154.5	43.6	0	1	0	1	1.76286	3.44187
81	19	148.8	34.9	1	1	0	1	1.49015	2.57286
82	22	170.8	61.1	1	1	0	0	1.38424	4.92518
83	21	165	53.2	1	1	0	1	1.4398	2.94618
84	19	157.7	59.2	1	1	0	1	1.84599	1.48798
85	21	174.2	61.3	1	1	0	0	1.79041	2.82391
86	20	150.5	43.2	1	0	0	1	1.05444	2.99449
87	19	155.7	50.8	0	0	0	0	1.2442	2.96068
88	20	156.7	48.5	1	1	0	0	1.17198	2.96495
89	19	150.9	50.8	1	1	1	1	2.22946	3.10185
90	21	158.5	48.7	1	0	0	1	1.56659	2.52077
91	22	163	51.2	1	0	0	0	1.11697	4.38904
92	21	165.3	64.3	0	1	0	1	2.79231	3.93003
93	20	155.4	51.7	1	0	0	1	2.01002	2.24638
94	20	164.3	59	1	1	0	0	1.43804	2.37932
95	20	159.5	61.9	1	0	0	1	1.46255	1.93109
96	20	164.7	54.3	1	2	0	1	1.496	2.17933

## Sheet: Code
code	age	height	weight	side	vein	visibility	palpability	vein depth	vein diameter
0				right	cephalic	visible	palpable
1				lefft	median cubital	invisible	impalpable
2					basilic
